# Supplementary material for: COVID-19 Vaccine Refusal and Delay among Adults in Italy: Evidence from the OBVIOUS Project, a National Survey in Italy
Source: Vaccines (Basel). 2023 Apr 13;11(4):839. doi: 10.3390/vaccines11040839 (PMC10141216; doi:10.3390/vaccines11040839)
Supplement: Supplementary file 1 [file vaccines-11-00839-s001.zip]

Archive with 1 entries (1 files):
- vaccines-2298245-supplementary.pdf
